# Supplementary material for: The Targeted Metabolomic Signatures of Phytohormones in Leaves of Mulberry (Morus alba L.) Are Crucial for Regrowth and Specifically Modulated by the Differential Stubble Lengths
Source: Plants (Basel). 2025 Apr 5;14(7):1126. doi: 10.3390/plants14071126 (PMC11991534; doi:10.3390/plants14071126)
Supplement: Supplementary file 1 [file plants-14-01126-s001.zip › Table S1.xlsx]

## Sheet: Sheet1
Table S1: Ratios of hormones determined by biochemical analysis
	CK	0 cm	5 cm	10 cm
ABA:GA	0.724721	0.856771	0.755655	0.638452
ABA:JA	0.039151	0.0408531	0.036813	0.0295922
IAA:GA	0.414223	0.478464	0.454821	0.477661
IAA:JA	0.0223772	0.0228144	0.0221573	0.0221395
IAA:ABA	0.571561	0.55845	0.60189	0.748154
SA:GA	0.0934246	0.0902063	0.0802233	0.0879544
SA:JA	0.005047	0.00430127	0.00390821	0.00407668
SA:IAA	0.225542	0.188533	0.176384	0.184136
SA:ABA	0.128911	0.105286	0.106164	0.137762
GA:JA	0.0540221	0.0476826	0.0487166	0.0463499
