# Supplementary material for: The Targeted Metabolomic Signatures of Phytohormones in Leaves of Mulberry (Morus alba L.) Are Crucial for Regrowth and Specifically Modulated by the Differential Stubble Lengths
Source: Plants (Basel). 2025 Apr 5;14(7):1126. doi: 10.3390/plants14071126 (PMC11991534; doi:10.3390/plants14071126)
Supplement: Supplementary file 1 [file plants-14-01126-s001.zip › Table S2.xlsx]

## Sheet: all.exp
Table S2: All metabolites expression in leaves from stubble and normal plants
index	Compounds	RT	CAS	DXZ-FC-0-1	DXZ-FC-0-2	DXZ-FC-0-3	DXZ-FC-5-1	DXZ-FC-5-2	DXZ-FC-5-3	DXZ-FC-10-1	DXZ-FC-10-2	DXZ-FC-10-3	DXZ-FC-CK-1	DXZ-FC-CK-2	DXZ-FC-CK-3	SuperClass	Class	SubClass	HMDB	Formula	MolecularWeight(Da)	C_ID	Pathway	KEGG_B_class	KEGG_A_class
Compound1	Abscisic Acid	5.05	14375-45-2	28.6099382134362	29.5131363808339	28.7148958677862	37.4444985084695	38.9077184908224	36.7268245653813	32.611877599835	30.8930935720129	30.7227276537236	51.9999728847386	49.0432840527884	46.1282369447989	Lipids and lipid-like molecules	Prenol lipids	Sesquiterpenoids	HMDB0243505	C15H20O4	264.321	C06082	ko01110//Biosynthesis of secondary metabolites;ko01100//Metabolic pathways;ko04075//Plant hormone signal transduction;ko01070//Biosynthesis of plant hormones;ko01060//Biosynthesis of plant secondary metabolites;ko01062//Biosynthesis of terpenoids and steroids;ko00906//Carotenoid biosynthesis	Chemical structure transformation maps;Global and overview maps;Metabolism of terpenoids and polyketides;Signal transduction	Environmental Information Processing;Metabolism
Compound2	Gibberellin A3	3.91	77-06-5	0.0878202779023589	0.0720833233975129	0.122666550977611	0.0956219528121812	0.0825912155442511	0.137531357164349	0.0940839551870816	0.076599684626943	0.0696043719829088	0.0390160031016201	0.0955238224029934	0.0571060357480696	Lipids and lipid-like molecules	Prenol lipids	Diterpenoids	HMDB0003559	C19H22O6	346.374	C01699	ko01110//Biosynthesis of secondary metabolites;ko00904//Diterpenoid biosynthesis	Global and overview maps;Metabolism of terpenoids and polyketides	Metabolism
Compound3	1-Naphthylacetic acid	6.05	86-87-3	0	0	0	0	0	0	0	0	0	0	0	0	Benzenoids	Naphthalenes	-	HMDB0032708	C12H10O2	186.207	-	-	-	-
Compound4	Kinetin	3	525-79-1	0	0	0	0	0	0	0	0	0	0	0	0	Organoheterocyclic compounds	Imidazopyrimidines	Purines and purine derivatives	HMDB0012245	C10H9N5O	215.211	-	-	-	-
Compound5	6-Benzylaminopurine	3.74	1214-39-7	0	0	0	0	0	0	0	0	0	0	0	0	Organoheterocyclic compounds	Imidazopyrimidines	Purines and purine derivatives	HMDB0039238	C12H11N5	225.249	-	-	-	-
Compound6	3-Indolepropionic acid	5.29	830-96-6	45.4509773543211	44.144608420895	44.0000817432943	75.4023476126106	75.430888932451	72.9115675664719	44.4056249308379	45.1151774018231	46.3011480439656	11.8938598795082	11.4222298004363	11.4873731682542	Organoheterocyclic compounds	Indoles and derivatives	Indolyl carboxylic acids and derivatives	HMDB0002302	C11H11NO2	189.21	-	-	-	-
Compound7	3-Indolebutyric acid	5.71	133-32-4	0	0	0	0	0	0	0	0	0	0	0	0	Organoheterocyclic compounds	Indoles and derivatives	Indoles	HMDB0002096	C12H13NO2	203.237	-	-	-	-
Compound8	2-IP	3.45	2365-40-4	0	0	0	0	0	0	0	0	0	0	0	0	--	--	--	--	-	-	-	-	-	-
Compound9	Gibberellin A1	3.92	545-97-1	3.07667260335571	2.95775931020143	2.85657318553072	3.29097405387996	3.40673475886203	3.05349662727413	3.80231032766809	3.82812473484475	3.97817729345706	0.950363904452194	1.19300423666863	1.36551958298203	--	--	--	--	-	-	C00859	ko01110//Biosynthesis of secondary metabolites;ko01100//Metabolic pathways;ko04075//Plant hormone signal transduction;ko01070//Biosynthesis of plant hormones;ko00904//Diterpenoid biosynthesis;ko01062//Biosynthesis of terpenoids and steroids	Chemical structure transformation maps;Global and overview maps;Metabolism of terpenoids and polyketides;Signal transduction	Environmental Information Processing;Metabolism
Compound10	Gibberellin A4	6.18	468-44-0	5.18445407342314	4.94061671904908	3.59887406469923	4.55941216763406	4.09044690416629	4.24822708065309	5.19349911020815	4.44398163422131	4.50058078761093	3.7356114548067	3.35692554892446	3.7204179518274	Lipids and lipid-like molecules	Prenol lipids	Diterpenoids	HMDB0303447	C19H24O5	332.391	C11864	ko01110//Biosynthesis of secondary metabolites;ko01100//Metabolic pathways;ko04075//Plant hormone signal transduction;ko00904//Diterpenoid biosynthesis	Global and overview maps;Metabolism of terpenoids and polyketides;Signal transduction	Environmental Information Processing;Metabolism
Compound11	Gibberellin A7	6.08	510-75-8	0.313261977440082	0.280669546865912	0.669768393225115	0.253327532347098	0.299101429541552	0.163932386911279	0.318121323084529	0.287613665537297	0.173496734185518	0.157213858892897	0.1495647606792	0.147114353941049	Lipids and lipid-like molecules	Prenol lipids	Diterpenoids	HMDB0303475	C19H22O5	330.375	C11867	ko01110//Biosynthesis of secondary metabolites;ko00904//Diterpenoid biosynthesis	Global and overview maps;Metabolism of terpenoids and polyketides	Metabolism
Compound12	Salicylic acid	4.81	69-72-7	4.05899607890886	3.94705159588538	3.9708433475182	5.75057352598914	5.64947506456621	5.72547482733363	4.19703037612918	4.08072251658189	4.16570998748556	22.9982446033176	23.1508639468363	22.5384866284089	Benzenoids	Benzene and substituted derivatives	Benzoic acids and derivatives	HMDB0302214	C7H5O3	137.115	C00805	ko01110//Biosynthesis of secondary metabolites;ko01100//Metabolic pathways;ko04075//Plant hormone signal transduction;ko01070//Biosynthesis of plant hormones;ko00621//Dioxin degradation;ko00996//Biosynthesis of various alkaloids;ko01061//Biosynthesis of phenylpropanoids;ko01120//Microbial metabolism in diverse environments	Biosynthesis of other secondary metabolites;Chemical structure transformation maps;Global and overview maps;Signal transduction;Xenobiotics biodegradation and metabolism	Environmental Information Processing;Metabolism
Compound13	Indole-3-acetic acid	4.74	87-51-4	1.53270026210778	1.97168144535929	2.05983861769076	2.54188653164516	2.43441178785764	2.22183961441012	2.73517278071219	1.90771331043026	1.82447901332631	0.432610948883649	1.05340263105989	0.934348947965687	Organoheterocyclic compounds	Indoles and derivatives	Indolyl carboxylic acids and derivatives	HMDB0302181	C10H8NO2	174.18	C00954	ko01100//Metabolic pathways;ko04075//Plant hormone signal transduction;ko01070//Biosynthesis of plant hormones;ko00380//Tryptophan metabolism	Amino acid metabolism;Chemical structure transformation maps;Global and overview maps;Signal transduction	Environmental Information Processing;Metabolism
Compound14	Trans-Zeatin	1.55	1637-39-4	0.411857964833094	0.383886623502711	0.36313646229585	0.383443609554301	0.350259994306212	0.356761215630401	0.427272807023055	0.430173620808755	0.447290667633185	0.468998359554164	0.515765758308248	0.511338142495261	Organoheterocyclic compounds	Imidazopyrimidines	Purines and purine derivatives	HMDB0012204	C10H13N5O	219.243	C00371	ko01110//Biosynthesis of secondary metabolites;ko01100//Metabolic pathways;ko04075//Plant hormone signal transduction;ko01070//Biosynthesis of plant hormones;ko01060//Biosynthesis of plant secondary metabolites;ko00908//Zeatin biosynthesis	Chemical structure transformation maps;Global and overview maps;Metabolism of terpenoids and polyketides;Signal transduction	Environmental Information Processing;Metabolism
Compound15	Jasmonic acid	5.75	6894-38-8	20.4589261638509	22.5009326045967	21.2696172071004	11.7797167945727	11.0182019088825	11.7703752269322	14.0988775800985	13.1379986210811	13.7002533544418	32.9013811375466	32.5809511837593	33.8103830731729	Lipids and lipid-like molecules	Fatty Acyls	Lineolic acids and derivatives	HMDB0032797	C12H18O3	210.269	C08491	ko01110//Biosynthesis of secondary metabolites;ko01100//Metabolic pathways;ko04075//Plant hormone signal transduction;ko01070//Biosynthesis of plant hormones;ko01060//Biosynthesis of plant secondary metabolites;ko00592//alpha-Linolenic acid metabolism	Chemical structure transformation maps;Global and overview maps;Lipid metabolism;Signal transduction	Environmental Information Processing;Metabolism
Compound16	trans-Zeatin-riboside	2.7	6025-53-2	1.23893181832321	1.21012852202858	1.25745361221062	0.905727207040391	0.884462790800269	0.86550991382007	1.53760313651048	1.52815064999965	1.46024803116907	1.19466851508748	1.18668665149373	1.18312865462442	--	--	--	--	-	-	-	-	-	-
Compound17	Melatonine	4.5	73-31-4	0.114924725823873	0.0930983970394104	0.11632265956583	0.0788333517218934	0.109047665567214	0.079528870930348	0.0867646135995308	0.10262336814207	0.0857481048481958	0.0776337815695567	0.0753884210455795	0.0743595793102778	Organoheterocyclic compounds	Indoles and derivatives	Indoles	HMDB0001389	C13H16N2O2	232.278	C01598	ko01110//Biosynthesis of secondary metabolites;ko01100//Metabolic pathways;ko00380//Tryptophan metabolism	Amino acid metabolism;Global and overview maps	Metabolism
Compound18	DL-Dihydrozeatin	1.63	14894-18-9	0.0858050205809636	0.0309176946474346	0.148283717002808	0.0459521197778377	0.170854589217731	0.112244612176476	0.00386275019479377	0.14843814983801	0.0248908548466595	0.0381435886518908	0.017979967727998	0.0132155483758038	--	--	--	--	-	-	-	-	-	-
Compound19	2iP Riboside	4.02	7724-76-7	0.765919195737001	0.75844719392082	0.768949721941493	0.595350816299092	0.583088073791802	0.59097733347606	0.661464034856885	0.626660787301648	0.594076490320448	1.10595644141246	1.09955167658466	1.02921895437406	--	--	--	--	-	-	-	-	-	-
